# Supplementary material for: Interfacial Dipole poly(2-ethyl-2-oxazoline) Modification Triggers Simultaneous Band Alignment and Passivation for Air-Stable Perovskite Solar Cells
Source: Polymers (Basel). 2022 Jul 5;14(13):2748. doi: 10.3390/polym14132748 (PMC9269119; doi:10.3390/polym14132748)
Supplement: Supplementary file 1 [file polymers-14-02748-s001.zip]

Archive with 1 entries (1 files):
- polymers-1792786-supplementary.pdf
